# Supplementary material for: Bicarbazole-Benzophenone Based Twisted Donor-Acceptor Derivatives as Potential Blue TADF Emitters for OLEDs
Source: Molecules. 2024 Apr 8;29(7):1672. doi: 10.3390/molecules29071672 (PMC11013760; doi:10.3390/molecules29071672)
Supplement: Supplementary file 1 [file molecules-29-01672-s001.zip]

Archive with 1 entries (1 files):
- molecules-2909825-supplementary.pdf
